# Supplementary material for: The Perioperative Neurocognitive Disorder Prediction Based on AI-Assisted EEG Dynamic Features in Anesthetized Mice
Source: Diagnostics (Basel). 2026 Apr 16;16(8):1186. doi: 10.3390/diagnostics16081186 (PMC13114885; doi:10.3390/diagnostics16081186)
Supplement: Supplementary file 1 [file diagnostics-16-01186-s001.zip]

Archive with 1 entries (1 files):
- diagnostics-4162822-supplementary.pdf
